# Supplementary material for: Exploring the relationship between nutritional intake and menstrual cycle in elite female athletes
Source: PeerJ. 2023 Sep 25;11:e16108. doi: 10.7717/peerj.16108 (PMC10538277; doi:10.7717/peerj.16108)
Supplement: Supplemental Information 1 [file peerj-11-16108-s001.csv]

Sub	term	Energy	Protein	Fat	CHO	Ca	Fe	VitaminA	VitaminB1	VitaminB2	VitaminC	Fiber	height	BW	BF	DataForInvestigation	MenthDate	Menstrual cycle	Half of MC	REFERENCE	LF	stait	trait	Level
3	201805	2755.76	109.85	105.79	327.2	1090.12	10.13	857.1	1.36	2.32	101.69	14.32	165	56	26.4	2018/6/27	2018/6/30	28	14	2018/6/16	LutealL	24	24	inter
5	201805	2192	89.2	93.3	298.3	282	10.4	349	1.54	1.04	94.3	11	165	58.7	27.3	2018/4/17	2018/4/19	30	15	2018/4/4	LutealL	20	38	inter
10	201805	2121	74.3	75.6	280.9	542	8.4	524	1.49	1.19	143	13.3	168	67.5	32.9	2018/5/12	2018/4/14	31	15.5	2018/3/29	LutealL	28	35	inter
12	201805	2086	92	50	326.7	895	12.9	999	1.56	1.8	221	23.1	172.5	66.9	17.4	2018/5/13	2018/6/27	33	16.5	2018/5/8	Follicular	50	45	inter
15	201805	2870	102.2	107	360	607	12.9	753	1.85	1.78	94.3	16.5	171.8	68	30	2018/4/19	2018/6/15	30	15	2018/5/31	Follicular	34	38	inter
21	201805	1758.52	69.11	63.92	223.14	342.45	7.65	586.02	1.08	1.12	102.98	13.37	169	66	27	2018/7/4	2018/7/21	29	14.5	2018/7/6	LutealE	30	43	inter
29	201805	2783.53	88.1	79.16	416.09	652.71	11.32	386.68	2.15	1.13	93.1	13.12	168	64.4	28.9	2018/7/4	2018/7/10	30	15	2018/6/25	LutealE	37	38	inter
5	201810	1678.57	71.6	63.5	200.78	501.48	8.26	440.88	1.15	1.12	21.04	10.95	165	58.7	21.7	2018/10/7	2018/10/20	30	15	2018/10/5	LutealE	33	42	inter
9	201810	2362.68	96.5	74.28	321.16	1000.47	6.54	667.86	1.19	1.76	123.97	12.21	168	62	28	2018/10/7	2018/10/15	30	15	2018/9/30	LutealE	31	40	inter
10	201810	2208.63	77.19	63.71	315.83	438.18	9.22	582.35	0.98	1.21	109.04	12.67	168	65.5	26.3	2018/10/5	2018/10/20	31	15.5	2018/10/4	LutealE	28	35	inter
12	201810	2719.81	125.92	76.48	375.28	709.5	18.71	992.94	1.57	1.79	186.7	22.79	172.5	67.5	18	2018/10/6	2018/10/8	33	16.5	2018/9/21	LutealL	52	43	inter
15	201810	2721.63	120.07	96.59	309.45	904.27	12.87	832.45	1.49	2.24	94.11	12.33	171.8	67.5	27	2018/10/5	2018/10/26	29	14.5	2018/10/11	Follicular	31	37	inter
26	201810	3227.44	127.21	98.4	459.43	950.31	13.98	589.49	2.49	2.28	236.19	19.53	170.5	62.5	20.5	2018/10/6	2018/10/14	30	15	2018/9/29	LutealE	28	37	inter
3	201901	3091.97	106.83	96.8	392.39	886.02	10.94	722.23	1.13	1.95	147.68	14.44	165	57	28	2019/1/25	2019/3/6	29	14.5	2019/1/21	LutealE	42	26	inter
8	201901	2749.84	107.87	98.13	345.81	578.19	14.45	648.53	1.58	1.45	82.64	16.9	171	65	31.9	2019/2/19	2019/2/15	28	14	2019/2/1	Follicular	48	55	inter
9	201901	3105.97	121.32	121.79	364.95	1095.59	13.41	965.91	1.9	2.42	160.9	21.12	168	62	24	2019/1/28	2019/1/28	30	15	2019/1/13	Follicular	45	45	inter
10	201901	2699.72	102.59	103.14	324.61	798.72	9.92	663.18	1.38	1.69	119.89	14.02	168	65.5	27	2019/2/1	2019/1/29	40	20	2019/1/9	Follicular	32	54	inter
12	201901	3026.85	137.24	101.44	382.63	1016.5	15.06	1180.66	1.35	2.69	118.19	23.56	172	67.5	16.3	2019/1/26	2019/2/25	34	17	2019/2/8	Follicular	42	38	inter
16	201901	3732.26	175.77	151.21	379.18	827.69	17.49	778.11	1.5	2.64	173.22	18.37	165	62.7	30.2	2019/1/25	2019/2/7	30	15	2019/1/23	LutealE	37	45	inter
26	201901	3501.64	138.69	121.78	449.25	1309.39	17.72	3221.91	1.93	3.66	188.7	26.87	170.5	62.5	22.8	2019/1/26	2019/3/9	30	15	2019/1/23	LutealE	38	37	inter
5	201905	2360.78	86.4	79.95	308.22	404.73	9.71	552.25	1.26	1.21	128.88	12.22	165	63	23	20190417	2019/5/8	25	12.5	2019/4/25	Follicular	37	48	inter
9	201905	2575.65	91.85	82.34	353.57	639.62	9.82	653.1	1.34	1.35	106.7	15.22	168	63.5	29	20190418	2019/5/12	30	15	2019/4/27	Follicular	29	41	inter
12	201905	3305.24	150.02	109.1	424.02	1307.92	23.37	8301.21	2.63	4.02	261.81	24.12	172	68	16.5	20190418	2019/4/30	33	16.5	2019/4/13	LutealE	57	50	inter
15	201905	2866.53	101.92	82.87	414.88	766.74	11.41	297.63	1.75	1.43	172.77	13.28	171.2	69	24	20190519	2019/6/15	27	13.5	2019/6/1	Follicular	53	38	inter
16	201905	3685.93	142.38	121.48	486.8	1010.26	13.81	513.71	1.36	2.18	210.95	19.51	165	63.4	29.2	20190418	2019/5/15	30	15	2019/4/30	Follicular	29	42	inter
21	201905	2006.45	99.43	61.37	251.55	328.33	9.4	425.98	1.18	1.32	388.6	11.05	168	64.4	33.6	20190519	2019/6/28	21	10.5	2019/5/27	Follicular	30	44	inter
26	201905	2854.18	141.42	77.35	392.67	1410.68	18.08	5801.24	2.07	3.38	274.1	23.86	170.5	63.5	23	20190417	2019/5/4	24	12	2019/4/22	Follicular	35	42	inter
29	201905	2714.42	85.43	60.09	443.28	610.55	11.24	610.97	0.98	1.17	253.01	13.86	168	63	15	20190519	2019/6/30	35	17.5	2019/5/8	LutealL	36	35	inter
1	201907	3547.51	152.86	114.51	456.03	868.77	16.04	871.7	2.72	3.15	187.36	17.14	169	57	24.6	20190624	2019/6/29	28	14	2019/6/15	LutealL	37	30	inter
3	201907	3624.77	122.75	137.29	477.12	1287.71	17.9	628.9	2.5	2.48	158.85	16.04	165	56	25	20190619	2019/6/27	28	14	2019/6/13	LutealE	33	26	inter
8	201907	2481.74	101.73	105.18	267.96	663.3	9.34	483.4	1.49	1.73	47.03	9.72	171	67.4	23.1	20190624	2019/6/13	35	17.5	2019/6/30	Follicular	57	60	inter
12	201907	2731.71	115.65	83.76	370.1	1224.5	12.06	1042.49	1.87	2.31	201.92	19.68	172	67	17	20190624	2019/6/27	30	15	2019/6/12	LutealL	49	45	inter
16	201907	2764.33	126.18	82.16	381.3	1198.91	16.14	1066.28	1.84	2.13	373.58	27.82	165	62.9	27	20190619	2019/6/25	30	15	2019/6/10	LutealL	37	42	inter
26	201907	2580.02	106.77	61.68	398.02	1096.22	12.03	963.96	2.03	2.23	291.99	24.17	170.5	64.5	22.2	20190624	2019/6/26	28	14	2019/6/12	LutealL	35	43	inter
1	201909	3589.94	135.82	153.6	389.23	632.35	15.08	571.77	1.71	1.93	101.66	12.21	169	57.8	21	20191002	2019/10/21	25	12.5	2019/10/8	Follicular	49	51	inter
13	201909	1966.4	81.72	70.35	251.96	608.86	13.19	317.49	1.71	1.43	101.47	16.37	168	67.3	31.2	20191008	2019/10/11	30	15	2019/9/26	LutealL	29	41	inter
20	201909	2445.2	84.96	84.84	320.29	453.62	10.33	436.19	1.17	1.01	90.38	13.25	175	66.4	28.4	20190925	2019/10/20	30	15	2019/10/5	Follicular	29	31	inter
26	201909	3593.09	164.31	67.14	582.18	1377.71	16.93	1486.94	3.08	3.83	364.18	33.91	170.5	63.5	22.1	20190921	2019/10/17	30	15	2019/10/2	Follicular	36	43	inter
29	201909	2279.26	80.38	57.1	346.22	664.69	8.42	396.61	1.35	1.34	160.3	12.36	168	63	16	20190926	2019/10/5	35	17.5	2019/9/17	LutealE	40	39	inter
1	202001	2928.87	107.44	94.37	393.79	1134.82	8.42	584.61	1.77	2.06	97.18	13.01	169	58.3	23.5	20200119	2020/1/14	25	12.5	2020/1/1	Follicular	48	50	inter
7	202001	2340.63	96.63	69.92	321.22	784.16	9.39	521.07	1.65	1.6	112.78	14.18	164	68.95	34.4	20200120	2020/1/9	30	15	2019/12/25	Follicular	25	39	inter
9	202001	2573.67	123.73	99.73	289.3	1179.39	14.27	621.87	2.01	2.9	250.32	16.84	168	60.8	26.5	20200112	2020/1/15	30	15	2019/12/31	LutealL	44	44	inter
10	202001	2012.25	93.53	63.37	255.71	454.84	11.09	434.33	1.16	1.38	115.99	13.92	168	67.5	22.3	20200119	2020/1/12	30	15	2019/12/28	Follicular	45	58	inter
12	202001	3286.93	154.08	92.3	453.25	1887.38	19.97	5554.69	1.85	4.14	205.85	21.77	172	66.5	16.5	20200122	2020/1/22	29	14.5	2020/1/7	Follicular	41	34	inter
21	202001	2917.96	145.17	113.47	313.19	949.97	13.16	770.74	1.46	2.59	241.91	18.47	168	68.2	33.1	20200120	2020/1/28	22	11	2020/1/17	LutealE	38	35	inter
26	202001	3786.02	173.49	108.11	518.31	2245.35	18.7	4367.68	3.3	5.18	335	28.72	170.5	65.4	22	20200122	2020/1/10	26	13	2019/12/28	Follicular	26	36	inter
29	202001	2708.26	105.48	77.13	377.28	604.19	10.33	576.74	1.41	1.36	106.27	11.39	168	63	19	20200130	2020/1/20	30	15	2020/1/5	Follicular	38	44	inter
1	202004	3275.24	122.44	105.07	444.1	957.45	12.41	704.47	1.63	2.06	119.01	14.72	169	58.7	23.5	20200412	2020/4/3	26	13	2020/3/21	Follicular	55	68	inter
12	202004	2465.68	96.35	76.01	341.21	875.39	12.23	454.77	2.15	1.64	351.36	18.11	172	67	17	20200417	2020/4/4	33	16.5	2020/3/18	Follicular	42	37	inter
17	202004	2273.56	104.65	65.95	308.28	666.65	13.36	2030.24	1.73	2.05	149.48	21.43	169	67	17.7	20200416	2020/4/4	30	15	2020/3/20	Follicular	28	34	inter
19	202004	2477.05	86.13	84.58	335.64	414.07	10.5	371.6	1.69	1.18	229.1	12.29	174	64	12	20200413	2020/4/4	30	15	2020/3/20	Follicular	50	50	inter
20	202004	2461.75	128.19	97.94	256.66	1114.92	11.81	592.04	1.63	2.11	69.54	16.95	175	69	24.6	20200414	2020/4/21	30	15	2020/4/6	LutealE	33	35	inter
21	202004	2411.57	115.86	80.67	295.31	973.83	11.84	651.97	2.18	2.67	257.43	13.65	168	66.8	26.3	20200415	2020/3/30	22	11	2020/3/19	LutealE	30	44	inter
26	202004	2299.46	103.39	73.26	297.16	758.68	11.27	586.68	1.4	2.01	192.1	20.24	170.5	66.3	22.5	20200415	2020/4/22	30	15	2020/4/7	LutealE	29	37	inter
1	202006	3139.92	116.11	113.64	405.03	1077.64	10.21	723.07	2.08	2.32	138.1	15.31	169	58	23.5	20200620	2020/6/18	25	12.5	2020/6/5	Follicular	46	45	inter
12	202006	1934.68	78.23	41.35	309.85	358.19	5.9	281.78	2.3	1.69	297.27	10.96	172	65	17	20200620	2020/6/10	34	17	2020/5/24	Follicular	38	33	inter
16	202006	2957.5	145.93	88.71	381.04	772.57	16.14	831.51	2.31	2.86	224.14	17.08	165	62.5	15	20200616	2020/6/28	37	18.5	2020/6/9	LutealE	41	58	inter
17	202006	2491.3	106.59	95.95	291.71	737.19	11.94	503.27	1.61	1.76	166.45	17.82	169	66	17.7	20200619	2020/6/9	33	16.5	2020/5/23	Follicular	29	24	inter
20	202006	2300.85	89.14	73.29	314.66	642.36	8.07	365.46	1.33	1.44	95.61	11.3	175	67	24.6	20200619	2020/6/22	30	15	2020/6/7	LutealL	27	37	inter
21	202006	2605.37	120.44	102.8	281.91	1005.25	13.59	5923.02	1.23	2.84	132.49	12.02	168	65.2	24.3	20200620	2020/6/18	23	11.5	2020/6/6	Follicular	30	44	inter
26	202006	2859.25	125	54.42	466.94	1422.55	24.76	1446.34	2.35	2.45	463.45	30.81	170.5	64.5	23	20200618	2020/6/16	24	12	2020/6/4	Follicular	26	33	inter
12	202010	2182.6	89.85	57.57	315.21	354.92	11.46	3904.59	1.56	2.51	174.09	20.74	172	66	17	20201012	2020/10/19	32	16	2020/10/3	LutealE	40	42	inter
16	202010	1969.17	82.2	91.64	198.71	553.72	7.53	704.16	1.22	1.99	102.34	10.63	165	64	15	20201012	2020/10/24	30	15	2020/10/9	LutealE	36	44	inter
17	202010	3052.31	116.75	77.49	462.42	551.18	13.84	615.82	1.72	1.68	134.6	19.77	169	64.1	16.9	20201005	2020/10/27	33	16.5	2020/10/10	Follicular	22	23	inter
19	202010	3135.94	127.97	94.3	437.42	1341.59	17.66	1690.88	1.78	2.29	225.35	23.89	174	65	12	20201004	2020/10/17	28	14	2020/10/3	LutealE	42	50	inter
20	202010	2139.91	79.75	61.54	305.33	463.26	6.5	226.02	1.67	0.91	113.37	9.73	175	68	24.6	20201007	2020/10/20	30	15	2020/10/5	LutealE	33	38	inter
21	202010	2510.65	133.08	76.05	311.61	576.98	10.41	800.51	3.96	4.35	416.01	16.2	168	65.7	24.5	20201013	2020/10/14	23	11.5	2020/10/2	LutealL	32	46	inter
1	202101	3398.96	138.13	105.72	456.1	998.37	13.92	756.02	1.87	2.28	156.03	17.56	170	59.6		20210126	2021/1/15	25	12.5	2021/1/2	Follicular	42	45	inter
9	202101	2757.26	114.96	69.86	419.88	1316.64	10.18	458.59	1.34	2.51	119.94	17.18	168	58		20210128	2021/1/25	30	15	2021/1/10	Follicular	38	43	inter
19	202101	4067.82	159.56	116.08	586.2	1360.99	23.13	1770.93	2.73	2.95	269.3	28.94	175	66	12	20210128	2021/1/21	30	15	2021/1/6	Follicular	43	49	inter
20	202101	2622.34	105.11	92.94	323.7	525.05	10.11	499.78	1.55	1.54	170.73	12.56	175	69	23	20210125	2021/1/21	30	15	2021/1/6	Follicular	36	35	inter
21	202101	2720.93	140.14	80.98	348.13	641.4	20.39	895.12	1.77	2.39	276.45	22.18	169	66.1	24.8	20210125	2021/1/4	24	12	2020/12/23	LutealE	34	47	inter
24	202101	2410.04	131.27	92.18	249.63	317.25	13.08	562.2	1.86	2.49	136.34	14.35	161.5	58	16	20210126	2021/1/20	26	13	2021/1/7	Follicular	40	38	inter
18	202104	1864.92	71.79	72.09	224.98	728.98	9.61	666.62	0.95	1.47	113.06	13.17	165	53.5	19.8	20210418	2021/4/27	30	15	2021/4/12	LutealE	62	53	coll
25	202104	2038.7	98.8	80.33	218.43	526.77	7.66	760.76	2.25	2.61	234.61	10.35	167	54.4	19.9	20210418	2021/4/21	30	15	2021/4/6	LutealL	51	42	coll
28	202104	1538.73	52.03	72.54	161.94	266.57	5.97	460.96	0.73	0.87	89.39	8.29	156	48		20210418	2021/4/27	36	18	2021/4/9	LutealE	45	38	coll
2	202105	2613.57	116.94	72.15	368.99	1016.55	10.38	978.27	1.75	1.58	173.14	20.64	169	64	16.5	20210531	2021/5/13	35	17.5	2021/5/30	LutealE	41	42	inter
6	202105	2419.16	117.51	78.33	307.71	819.63	9.31	561.17	2.52	2.11	223.26	11.23	166	64	28.4	20210525	2021/5/11	30	15	2021/4/26	Follicular	44	32	inter
9	202105	2482.06	134.82	63.05	354.49	1266.74	9.4	1285.87	2.02	3.35	358.74	16.91	168	58		20210524	2021/5/31	21	10.5	2021/5/20	LutealE	44	45	inter
12	202105	2823.46	131.25	70.57	406.64	927.9	17.79	12882.31	2.57	3.91	295.48	17.03	172	63		20210526	2021/5/31	33	16.5	2021/5/14	LutealL	27	31	inter
16	202105	2164.06	126.25	54.78	306.84	705.58	12.26	1344.31	3.14	3.33	491.38	23.15	165	64		20210525	2021/5/9	30	15	2021/4/24	LutealE	39	52	inter
19	202105	3135.74	123.71	83.15	466.23	1176.91	20.19	1227.03	2.18	2.5	214.16	20.87	175	66	12	20210531	2021/5/24	28	14	2021/5/10	Follicular	40	54	inter
20	202105	2774.01	99.59	85.84	383.96	587	8.95	644.64	2.15	1.62	243.49	13.39	176.7	66.9	20.1	20210526	2021/5/6	30	15	2021/4/21	LutealE	30	36	inter
21	202105	2901.85	152.62	96.59	344.43	767.73	19.39	1095.94	1.77	2.62	174.61	21.77	169	65.8	23.2	20210524	2021/5/23	26	13	2021/5/10	Follicular	33	46	inter
23	202105	2333.26	92.32	96.45	274.51	503.75	8.68	580.77	2.04	1.94	296.55	18.75	172	73		20210523	2021/5/1	30	15	2021/4/16	Follicular	46	50	inter
26	202105	3041.28	139.33	97.62	394.31	699.56	13.23	892.04	2.89	2.87	336.53	22.2	170	68	24.5	20210525	2021/5/20	23	11.5	2021/5/8	Follicular	28	38	inter
18	202106	1877.66	65.17	77.96	221.83	466.05	8.58	656.53	1.08	1.14	56.35	9.92	166	53.2	12.1	20210627	2021/6/24	30	15	2021/6/9	Follicular	45	54	coll
22	202106	2359.02	110.83	73.7	300.56	515.79	12.13	7489.62	1.56	2.13	58.11	11.8	155	45	17	20210626	2021/6/24	28	14	2021/6/10	Follicular	44	58	coll
11	202108	1710.12	90.25	62.04	189.77	916.14	5.46	532.62	1.62	1.69	248.84	9.33	153	52.8	23.7	20210806	2021/8/12	35	17.5	2021/7/25	LutealE	40	43	coll
22	202108	2517.77	103.96	86.46	315.68	537.77	10.6	1390.96	1.87	1.62	104.36	12.88	155	45	18	20210806	2021/8/25	28	14	2021/8/11	Follicular	42	62	coll
25	202108	2318.24	89.41	76.35	304.85	493.99	10.34	340.58	1.16	1.31	79.71	11.52	167	52	16.6	20210806	2021/8/12	30	15	2021/7/28	LutealE	39	45	coll
2	202109	2146.49	80.62	61.37	306.64	450.17	9.81	782.81	1.27	1.22	151.8	13.31	168.5	64.5	16	20210912	2021/9/19	30	15	2021/9/4	LutealE	35	42	inter
4	202109	3614.92	148.96	90.79	543.28	1601.01	17.01	1269.77	2.54	2.79	312.51	23.46	170	60.5	14	20210905	2021/9/28	34	17	2021/9/11	Follicular	25	34	inter
6	202109	1769.77	79.4	72.69	194.52	675.74	6.83	481.53	2.28	2.57	164.21	8.27	166	61		20210910	2021/9/20	30	15	2021/9/5	LutealE	40	25	inter
9	202109	2935.5	190.87	61.03	416.6	1495.41	13.41	1934.28	3.46	4.26	312.33	20.6	168	58		20210831	2021/8/26	21	10.5	2021/8/15	Follicular	44	45	inter
12	202109	2788.6	119	83.28	381.81	903.61	9.08	2917.41	1.8	1.89	120.31	15.3	172	62		20210903	2021/9/26	37	18.5	2021/9/7	Follicular	44	31	inter
14	202109	2597.24	109.12	90.47	330.25	1012.38	11.87	902.77	1.51	1.66	245.16	18.15	170	63	23	20210907	2021/9/9	30	15	2021/8/25	LutealL	35	41	inter
20	202109	2698.25	89.41	69.51	418.55	645.35	8.92	504.79	1.16	1.46	283.29	11.69	176	65.4		20210907	2021/9/1	29	14.5	2021/8/17	Follicular	25	35	inter
21	202109	2466.84	116.97	82.28	304.65	737.42	9.86	662.88	2.07	2.58	121.39	14.44	169	64.7	21.3	20210903	2021/9/9	27	13.5	2021/8/26	LutealE	33	46	inter
24	202109	3069.99	158.48	123.87	315.7	674.28	16.58	5090.43	1.41	2.87	154.58	20.14	161	63	20	20210904	2021/9/23	26	13	2021/9/10	Follicular	34	34	inter
26	202109	2544.11	107.05	59.85	383.82	568.98	10.95	787.27	1.56	1.68	116.9	15.67	170	67.5	24	20210901	2021/9/16	25	12.5	2021/9/3	Follicular	28	35	inter
27	202109	3216.88	136.88	103.68	426.18	1797.85	18.5	1410.46	2.71	3.06	261.95	23.74	165	60	16	20210902	2021/9/1	30	15	2021/8/17	Follicular	44	45	inter
18	202111	2095.86	90.44	89.34	221.33	738.77	11.52	651.29	1.29	1.46	124.95	12.29	166	54	18	20211117	2021/11/12	25	12.5	2021/10/30	Follicular	59	53	coll
22	202111	3061.66	121.15	111.5	375.11	509.55	17.44	1058.34	1.49	2.08	146.95	18.52	155	45	19	20211117	2021/11/25	28	14	2021/11/11	LutealE	50	60	coll
25	202111	2812.19	126.11	131.76	264.63	1127.8	14.34	1092.87	1.92	2.62	141.15	10.47	167	52	18.9	20211117	2021/11/8	30	15	2021/10/24	Follicular	75	51	coll
18	202112	1765.28	56.49	58.47	242.93	426.19	21.94	247.76	1.07	0.69	76.61	9.31	166	53	14	20211201	2021/12/20	26	13	2021/12/7	Follicular	40	63	coll
22	202112	2753.75	96.81	86.18	380.99	507.3	11.39	610.65	1.55	1.39	105.35	17.37	155	45	19	20211201	2021/12/22	28	14	2021/12/8	Follicular	35	63	coll
25	202112	2212.17	107.2	85.98	237.11	926.58	15.58	858.99	2.22	2.61	329.64	9.33	167	51.8	18.5	20211201	2021/12/9	30	15	2021/11/24	LutealE	44	49	coll
1	202202	3644.64	130.01	103.12	540.99	986.9	12.58	853.37	2	2.41	103.84	13.06	169.6	60		20220127	2022/1/3	26	13	2021/12/21	LutealL	38	40	inter
2	202202	2349.71	93.01	88.07	289.66	728.07	10.55	939.92	1.44	1.83	168.16	17.84	169	65.5	16.5	20220228	2022/2/5	30	15	2022/1/21	LutealE	36	35	inter
6	202202	1880.44	65.85	42.91	297.18	311.87	8.37	460.05	1.24	0.96	65.18	12.87	166	62		20220202	2022/2/3	30	15	2022/1/19	LutealL	34	25	inter
9	202202	2600.04	140.48	75.67	331.67	823.67	12.2	652.77	1.43	2.49	330.3	20.48	168	59.5		20220127	2022/1/13	20	10	2022/1/3	LutealE	41	46	inter
11	202202	2826.54	111.92	95.22	367.63	720.23	10.23	591.47	1.74	2.22	178.1	16.35	153	54.1	23.9	20211201	2021/12/4	39	19.5	2021/11/14	LutealL	29	38	coll
12	202202	2370.22	109.95	65.53	327.8	786.7	12.13	587.72	1.41	1.6	109.08	14.6	172	64	15	20220126	2022/1/6	36	18	2021/12/19	LutealE	55	52	inter
14	202202	2378.56	102.65	98.32	262.39	775.77	10.02	534.31	2.07	1.79	116.37	14.72	170	64	24	20220220	2022/2/23	24	12	2022/2/11	LutealL	25	37	inter
18	202202	1967.06	80.61	75.4	228.99	783.07	9.47	575.05	1.6	1.74	71.84	8.3	166	55	17.5	20220207	2021/2/20	28	14	2021/2/6	LutealE	53	54	coll
21	202202	1641.44	118.47	57.19	161.93	1200.43	12.43	865.84	1.43	2.53	129.51	17.72	169	63.4	20.7	20220126	2022/1/21	27	13.5	2022/1/7	Follicular	33	46	inter
22	202202	2545.64	114.1	82.17	321.44	576.58	9.94	592.58	1.18	1.74	150.77	16.84	155	45	18	20220207	2021/2/17	28	14	2021/2/3	LutealE	49	65	coll
24	202202	2325.7	119.85	80.5	266	479.05	13.24	850.97	1.14	1.55	94.44	14.17	161	61	19.5	20220130	2022/1/7	26	13	2021/12/25	LutealL	35	40	inter
25	202202	1802.84	84.2	50.9	239.13	820.99	11.45	640.57	1.3	1.93	65.38	8.55	167	54	19	20220211	2021/2/8	30	15	2021/1/24	Follicular	49	48	coll
26	202202	2518.09	131.3	73.48	332.77	929.58	14.88	973.28	1.67	2.19	172.11	29.21	170	67.8	25	20220201	2022/2/16	25	12.5	2022/2/3	Follicular	40	47	inter
27	202202	3233.98	147.13	89.33	456.26	1835.89	16.27	3707.39	2.43	3.78	264.47	28.27	165	61	17	20220304	2022/2/21	30	15	2022/3/8	Follicular	42	50	inter
